# Supplementary material for: Sculpting Windows onto AuAg Hollow Cubic Nanocrystals
Source: Nanomaterials (Basel). 2023 Sep 19;13(18):2590. doi: 10.3390/nano13182590 (PMC10538185; doi:10.3390/nano13182590)
Supplement: Supplementary file 1 [file nanomaterials-13-02590-s001.zip]

Archive with 1 entries (1 files):
- nanomaterials-2588762-supplementary.pdf
